# Supplementary material for: Leveraging Data from a Provincial Electronic Immunization Registry to Analyze Immunization Coverage, Timeliness, and Defaulters Among 8.8 Million Children from the 2018 to 2023 Birth Cohorts in Sindh Province, Pakistan
Source: Vaccines (Basel). 2024 Nov 26;12(12):1327. doi: 10.3390/vaccines12121327 (PMC11679383; doi:10.3390/vaccines12121327)
Supplement: Supplementary file 1 [file vaccines-12-01327-s001.zip]

Archive with 1 entries (1 files):
- vaccines-3300826-supplementary.pdf
